# Supplementary material for: Increased Trypanocidal Activity of the Salinomycin Derivative Ironomycin Is Due to ROS Production and Iron Uptake Impairment
Source: Molecules. 2024 Nov 27;29(23):5597. doi: 10.3390/molecules29235597 (PMC11643196; doi:10.3390/molecules29235597)
Supplement: Supplementary file 1 [file molecules-29-05597-s001.zip]

Archive with 1 entries (1 files):
- molecules-3118645-supplementary.pdf
